# Supplementary material for: A Non-Gradual Development Process of Cicada Eyes at the End of the Fifth-Instar Nymphal Stage to Obtain Visual Ability
Source: Insects. 2022 Dec 16;13(12):1170. doi: 10.3390/insects13121170 (PMC9787698; doi:10.3390/insects13121170)
Supplement: Supplementary file 1 [file insects-13-01170-s001.zip]

Archive with 12 entries (12 files):
- Figure S1.tif
- Figure S2.tif
- Figure S3.tif
- Figure S4.tif
- Figure S5.tif
- Figure S6.tif
- Figure S7.tif
- Supplementary information.pdf
- Table S1.xlsx
- Table S2.xlsx
- Table S3.xlsx
- Table S4.xlsx
