# Supplementary material for: A Non-Gradual Development Process of Cicada Eyes at the End of the Fifth-Instar Nymphal Stage to Obtain Visual Ability
Source: Insects. 2022 Dec 16;13(12):1170. doi: 10.3390/insects13121170 (PMC9787698; doi:10.3390/insects13121170)
Supplement: Supplementary file 1 [file insects-13-01170-s001.zip › Table S1.xlsx]

## Sheet: Table S1
Table S1 names and sequences of opsin genes in M. mongolica
Gene ID	Name	sequence
TRINITY_DN25451_c0_g4	MmBLop1	CGGCAACACGCCGAATTTGCACCTCAGTATTTAGCGTCTCCTCTCTTAGCAACAATGCATGTCAATAAGTCTCTGTCACCCATAGCCTTTGGTTATCAAGGTGGGTACATGGAAGAAACGCATCTTCTGGGATGGAACATACCTCCAGAACACGCCGACATCGTCCATCCTCACTGGAAAGGATATGAAGCGCCCGACCTCAGTTCTCACTTCCTCATGGCTGTTTGCTACACAGTGTTGATGTTTACTTCGATCCTCGGCAACTGGATAGTTATACATCTGTTCTTCACGACAAAGTCGTTACGTACACCATCAAATCTGCTCGTGGTAAACCTGGCCATATTCGATTTGACTATGATGCTAGACATGCCGATGCTGATCGTCAACTCGTTCTACCAG…
TRINITY_DN25583_c0_g4	MmUVop1	CACAACATGGATTACCTTAACGGGGCCGATTTCACCAACAACACTCTAGCACCACAACGCAGAGTCGCAACACGGATGCTGGCTTGGAATGTTCCTGCTGAAGAACTAGTCCATATTCCAGAACACTGGTTTTCTTATCCTGAACCGGAACCAATTTACAATTATCTTCTTGGTCTCCTTTACATAATTTTTACTTTTGTTGCTCTAATTGGAAATGGACTTGTTATATGGATATTTGGCACGGCAAAATCATTGAGAACACCATCAAACATGTTTGTGGTAAATCTGGCAATCTGTGATTTTGTTATGATGCTGAAAACACCCATTTTTATTTATAATTCCTTCAACCTTGGCTATGCACTTGGACATTTTGGATGTCAGATATTTGCTACAATGGGT…
TRINITY_DN29661_c2_g1	MmLop1	TTGTTCTGAGCGCCCATTATAAAAGTGGACACTAACAGTGACACACCGAGCTCACTCCGAAAGAGACTCAAACCTGCTTCTTCTGGCGGCCAAACTCAAACTTGTTTTCAAACAACTGGAGTAGTTCGATTCGTTTCGATTTTCTTCAGTTCTAACTAACATCTCAACCATGTCTCTGCTTTCTGAACCGAGCTTCAGCGCCTACTCGTGGGCCAGCCAAGGCGGTTTCGGTAACCAGACCGTGGTGGACAAGGTGCCGCCAGAAATGCTACACATGGTCGATTCGCACTGGTACCAGTTTCCGCCTCTCAACCCACTGTGGCATGGAATCCTAGGCTTTGTGCTCTTCATACTCGGCGTCGTTTCCATCACCGGCAACGGCATGGTCGTCTACATCTT…
TRINITY_DN29661_c2_g2	MmLop2	CAATCGTCTACGGTATCAGGTAATTTAATTTATTGAATCGAACTCATGAAAACTCCGTTGTCTGTTCGGAAAGGAACAATTTCTTTCATAGAATACACTGATGATTACAATTCATGCAGATTTAATGATAAATTCATGTTGTTTTCTTATTAATCAACTTACAAAATGTAATACTTAAAAACGGCGTCAGTTTTCTATTTGAGAGTTTCTGTAAAAATTCGATGGAACAAGAAACACCGTTTCTCAACAAATAGTGAGAGAAATAGAAGACTACGGAAAGTAGTAGTTAGGAGAGAGAGAGGGGGAGCGAGACACGCATATAACTTTTATGTCATCTTCATCTATCAACGATCATCGTCATAGTATTTCATTCAATTTACAGTCCATGCTTCTCTATCT…
