# Supplementary material for: A Non-Gradual Development Process of Cicada Eyes at the End of the Fifth-Instar Nymphal Stage to Obtain Visual Ability
Source: Insects. 2022 Dec 16;13(12):1170. doi: 10.3390/insects13121170 (PMC9787698; doi:10.3390/insects13121170)
Supplement: Supplementary file 1 [file insects-13-01170-s001.zip › Table S2.xlsx]

## Sheet: Table S2
Table S2 Specific primer pairs used in RT-qPCR
Gene ID	Name	Sense primer (5'-3')	Anti-sense primer (5'-3')	product length (bp)
TRINITY_DN30385_c2_g5	TRPL	TACGTCACAGAAATGGGGTCAA	TGGTTTCGGGCAGGGGTAT	194
TRINITY_DN31278_c0_g2	TH	GCACACTGGGTTTACACTTCGG	GATCGGCTTACGTCTCTAGGCA	170
TRINITY_DN35156_c0_g2	PPO	CTGATGCCGCCAGTTATTGC	GGTTTCGTTGCCGATTTTGC	208
TRINITY_DN32209_c1_g4	Gld	AGAACAGCGAGTACCACGGC	AATACCCAATTCACGAGCGG	113
TRINITY_DN25451_c0_g4	BLop1	TGGGTTGCGACCTTTATGCT	TGAAAGAGAACGGCGAGGC	183
TRINITY_DN29811_c1_g9	TDC	CAGTCGCAGGTCGGTATGGA	CGGGCATTATTTTGGATTCG	214
TRINITY_DN2199_c0_g1	CP	ATGTCCACGATCCTCATACGCA	ACCGTTCTTGTGGTCCGCA	140
TRINITY_DN28558_c0_g1	JHAMT	GAGAAAGGATGCCAGCAGAACT	CCGTATTGTTTGTTGATGCCC	203
TRINITY_DN30973_c1_g6	50S ribosomal protein	GTTGGGATGGGTAAGAATGGAA	TTGTGCTGTGGTTTGGGCA	176
