# Supplementary material for: A Non-Gradual Development Process of Cicada Eyes at the End of the Fifth-Instar Nymphal Stage to Obtain Visual Ability
Source: Insects. 2022 Dec 16;13(12):1170. doi: 10.3390/insects13121170 (PMC9787698; doi:10.3390/insects13121170)
Supplement: Supplementary file 1 [file insects-13-01170-s001.zip › Table S3.xlsx]

## Sheet: Table S3
Table S3 DEGs related to the pathways of innate immune activation and regulation
Gene ID	Name	Length	Trans ID	Annotation	swissprot_description	GO_Term	NOG	KOEntry	KODescription	EC	KEGG Pathway	Pfam description	A3_1 TPM	A3_2 TPM	A3_3 TPM	A48_1 TPM	A48_2 TPM	A48_3 TPM	N5B_1 TPM	N5B_2 TPM	N5B_3 TPM	N5R_1 TPM	N5R_2 TPM	N5R_3 TPM	N5W_1 TPM	N5W_2 TPM	N5W_3 TPM	count.A3_1	count.A3_2	count.A3_3	count.A48_1	count.A48_2	count.A48_3	count.N5B_1	count.N5B_2	count.N5B_3	count.N5R_1	count.N5R_2	count.N5R_3	count.N5W_1	count.N5W_2	count.N5W_3
TRINITY_DN25339_c2_g1	MmToll2	1187	TRINITY_DN25339_c2_g1_i1	protein toll [Halyomorpha halys]	Protein toll OS=Drosophila melanogaster GN=Tl PE=1 SV=1	GO:0002229(defense response to oomycetes);GO:0004888(transmembrane signaling receptor activity);GO:0005515(protein binding);GO:0005737(cytoplasm);GO:0005769(early endosome);GO:0005886(plasma membrane);GO:0006952(defense response);GO:0006955(immune response);GO:0006963(positive regulation of antibacterial peptide biosynthetic process);GO:0006967(positive regulation of antifungal peptide biosynthet…	COG4886(leucine Rich Repeat)	K18809	protein toll	-	phu04624(Toll and Imd signaling pathway)	T1HYZ2.1 PF01582.18;TIR;	1.02	0.72	1.27	0.76	0.68	0.62	1.69	2.31	1.94	2.48	2.79	2.26	3.06	2.88	2.61	39	25	41	19	20	16	74	73	71	93	93	81	104	141	103
TRINITY_DN31915_c0_g3	MmToll3	935	TRINITY_DN31915_c0_g3_i1;TRINITY_DN31915_c0_g3_i2	protein toll [Halyomorpha halys]	Protein toll OS=Drosophila melanogaster GN=Tl PE=1 SV=1	GO:0002229(defense response to oomycetes);GO:0004888(transmembrane signaling receptor activity);GO:0005515(protein binding);GO:0005737(cytoplasm);GO:0005769(early endosome);GO:0005886(plasma membrane);GO:0006952(defense response);GO:0006955(immune response);GO:0006963(positive regulation of antibacterial peptide biosynthetic process);GO:0006967(positive regulation of antifungal peptide biosynthet…	COG4886(leucine Rich Repeat)	K18809	protein toll	-	zne04624(Toll and Imd signaling pathway)	T1HYZ2.1 PF01582.18;TIR;	0.07	0.11	0.33	0.05	0	0	0.46	0.89	0.77	1.03	1.67	1.13	1.18	6.04	1.59	2	3	8	1	0	0	15	21	21	14	26	15	30	63	47
TRINITY_DN32714_c2_g3	MmToll1	4357	TRINITY_DN32714_c2_g3_i1	Toll pathway protein [Laodelphax striatella]	Toll-like receptor Tollo OS=Drosophila melanogaster GN=Tollo PE=1 SV=1	GO:0002227(innate immune response in mucosa);GO:0003401(axis elongation);GO:0007165(signal transduction);GO:0010906(regulation of glucose metabolic process);GO:0048935(peripheral nervous system neuron development);GO:0060026(convergent extension);GO:0060049(regulation of protein glycosylation)	COG4886(leucine Rich Repeat)	K18809	protein toll	-	lhu04624(Toll and Imd signaling pathway)	T1HJ81.1 PF01582.18;TIR;	0.5	0.53	0.35	0.56	0.39	0.3	0.71	0.83	0.96	2.1	1.6	2.06	1.15	0.85	1.03	79	76	47	59	48	32	131	109	146	329	223	309	162	174	168
TRINITY_DN23132_c0_g1	MmSpz2	2974	TRINITY_DN23132_c0_g1_i1;TRINITY_DN23132_c0_g1_i2	hypothetical protein LSTR_LSTR004883 [Laodelphax striatella]	Protein spaetzle 3 OS=Drosophila melanogaster GN=spz3 PE=2 SV=2	GO:0005121(Toll binding);GO:0005576(extracellular region);GO:0007399(nervous system development);GO:0008063(Toll signaling pathway);GO:0008083(growth factor activity);GO:0008592(regulation of Toll signaling pathway);GO:0021556(central nervous system formation);GO:0045087(innate immune response)	ENOG410ZGYQ(NA)	-	-	-	-	W4WRR2.1 PF16077.3;Spaetzle;	3.62	3.79	3.72	2.75	3.2	2.97	3.84	3.56	3.15	3.82	4.49	4.31	1.28	1.18	1.13	375	341	321	173	241	200	415	277	283	355	364	392	111	145	113
TRINITY_DN28404_c4_g1	MmSpz1	870	TRINITY_DN28404_c4_g1_i1;TRINITY_DN28404_c4_g1_i2	protein spaetzle isoform X4 [Cimex lectularius]	Protein spaetzle 5 OS=Drosophila melanogaster GN=spz5 PE=1 SV=1	GO:0005121(Toll binding);GO:0005576(extracellular region);GO:0007399(nervous system development);GO:0007411(axon guidance);GO:0008045(motor neuron axon guidance);GO:0008063(Toll signaling pathway);GO:0008083(growth factor activity);GO:0008592(regulation of Toll signaling pathway);GO:0010941(regulation of cell death);GO:0021556(central nervous system formation);GO:0031637(regulation of neuronal sy…	ENOG411266Y(NA)	K20694	protein spaetzle	-	pbar04624(Toll and Imd signaling pathway)	T1HF12.1 PF16077.3;Spaetzle;	2.07	1.21	2.12	0.4	0.45	0.26	0.69	0.74	0.63	0.8	0.36	0.37	1.03	1.78	1.42	28	19	26	6	9	3	15	12	10	9	5	7	14	37	26
TRINITY_DN29215_c0_g4	MmSpz3	1181	TRINITY_DN29215_c0_g4_i1	protein spaetzle 4-like [Nilaparvata lugens]	Protein spaetzle 4 OS=Drosophila melanogaster GN=spz4 PE=2 SV=2	GO:0005121(Toll binding);GO:0005576(extracellular region);GO:0007399(nervous system development);GO:0008063(Toll signaling pathway);GO:0008083(growth factor activity);GO:0008592(regulation of Toll signaling pathway);GO:0021556(central nervous system formation);GO:0045087(innate immune response)	ENOG4111MKQ(NA)	-	-	-	-	J9K221.1 PF16077.3;Spaetzle;	0	0.03	0	0.08	0	0.08	1.7	2.2	2.31	4.1	4.5	4.52	0	0.02	0	0	1	0	2	0	2	74	69	84	153	149	161	0	1	0
TRINITY_DN21598_c0_g1	MmSpz4	1689	TRINITY_DN21598_c0_g1_i1	PREDICTED: uncharacterized protein LOC109036501 [Bemisia tabaci]	-	GO:0005121(Toll binding);GO:0005576(extracellular region);GO:0007399(nervous system development);GO:0008063(Toll signaling pathway);GO:0008083(growth factor activity);GO:0008592(regulation of Toll signaling pathway);GO:0021556(central nervous system formation);GO:0045087(innate immune response)	ENOG410ZI65(NA)	-	-	-	-	Q7Q9P2.3 PF16077.3;Spaetzle;	0.24	0.27	0.14	0.08	0.2	0.31	6.69	6.18	7.15	8.83	8.3	9.17	0.25	0.12	0.19	14	14	7	3	9	12	442	293	393	499	416	494	13	9	11
TRINITY_DN32647_c2_g3	MmPGRP-SB1a	748	TRINITY_DN32647_c2_g3_i1	Peptidoglycan-recognition protein SC2 [Acromyrmex echinatior]	Peptidoglycan-recognition protein SB1 OS=Drosophila melanogaster GN=PGRP-SB1 PE=2 SV=2	GO:0005576(extracellular region);GO:0006955(immune response);GO:0008270(zinc ion binding);GO:0008745(N-acetylmuramoyl-L-alanine amidase activity);GO:0009253(peptidoglycan catabolic process);GO:0042834(peptidoglycan binding);GO:0045087(innate immune response)	ENOG4111PQD(peptidoglycan recognition protein)	NA	NA	NA	NA(NA)	F4WMQ9.1 PF01510.23;Amidase_2;	2.1	2.39	2.16	0.78	1.22	0.7	1.22	1.13	1.95	0.52	0.65	0.45	0.26	0.11	0.22	45	47	39	11	20	10	30	20	40	11	12	9	5	3	5
TRINITY_DN32647_c2_g6	MmPGRP-SB1b	733	TRINITY_DN32647_c2_g6_i1	PREDICTED: uncharacterized protein LOC105147033 [Acromyrmex echinatior]	Peptidoglycan-recognition protein SB1 OS=Drosophila melanogaster GN=PGRP-SB1 PE=2 SV=2	GO:0005576(extracellular region);GO:0006955(immune response);GO:0008270(zinc ion binding);GO:0008745(N-acetylmuramoyl-L-alanine amidase activity);GO:0009253(peptidoglycan catabolic process);GO:0042834(peptidoglycan binding);GO:0045087(innate immune response)	ENOG4111PQD(peptidoglycan recognition protein)	NA	NA	NA	NA(NA)	F4WMQ9.1 PF01510.23;Amidase_2;	1.53	1.88	1.99	22.65	18.79	22.67	21.53	24.43	22.91	11.48	14.35	14.01	11.63	8.97	10.37	32	36	35	309	301	317	514	421	458	235	259	273	217	240	225
TRINITY_DN34643_c0_g1	MmPGRP-SB1c	872	TRINITY_DN34643_c0_g1_i1;TRINITY_DN34643_c0_g1_i2;TRINITY_DN34643_c0_g1_i3;TRINITY_DN34643_c0_g1_i4;TRINITY_DN34643_c0_g1_i5;TRINITY_DN34643_c0_g1_i6	PREDICTED: peptidoglycan recognition protein 3-like [Polistes canadensis]	Peptidoglycan-recognition protein SB1 OS=Drosophila melanogaster GN=PGRP-SB1 PE=2 SV=2	GO:0005576(extracellular region);GO:0006955(immune response);GO:0008270(zinc ion binding);GO:0008745(N-acetylmuramoyl-L-alanine amidase activity);GO:0009253(peptidoglycan catabolic process);GO:0042834(peptidoglycan binding);GO:0045087(innate immune response)	ENOG4111PQD(peptidoglycan recognition protein)	NA	NA	NA	NA(NA)	E9IN87.1 PF01510.23;Amidase_2;	21.03	19.94	18.96	76.41	78.67	75.27	139.91	125.32	142.18	66.9	64.28	60.14	76.28	75.11	65.11	477	422	357	1113	1348	1120	2524	1738	2078	1199	1038	1018	1353	1911	1405
TRINITY_DN32122_c0_g3	MmGNBP1	647	TRINITY_DN32122_c0_g3_i1	beta-1,3-glucan-binding protein [Halyomorpha halys]	Gram-negative bacteria-binding protein 1 OS=Drosophila melanogaster GN=GNBP1 PE=2 SV=2	GO:0001530(lipopolysaccharide binding);GO:0002758(innate immune response-activating signal transduction);GO:0005576(extracellular region);GO:0006955(immune response);GO:0008329(signaling pattern recognition receptor activity);GO:0045088(regulation of innate immune response);GO:0046658(anchored component of plasma membrane);GO:0052736(beta-glucanase activity)	ENOG410Z83Q(regulation of innate immune response)	K20697	gram-negative bacteria-binding protein 1	-	lhu04624(Toll and Imd signaling pathway)	E2AJ79.1 PF00722.19;Glyco_hydro_16;	1.99	2.29	1.42	8.74	7.49	8.49	4.38	2.48	3.38	3.95	5.27	5.37	1.72	1.42	1.58	35	37	21	100.31	101	100	88	36	57	68	80	88	27	32	29
TRINITY_DN25091_c2_g2	MmβGRP9	1266	TRINITY_DN25091_c2_g2_i1;TRINITY_DN25091_c2_g2_i2;TRINITY_DN25091_c2_g2_i3;TRINITY_DN25091_c2_g2_i4	uncharacterized protein LOC106662269 isoform X1 [Cimex lectularius]	Beta-1,3-glucan-binding protein OS=Bombyx mori PE=1 SV=1	GO:0005576(extracellular region);GO:0045088(regulation of innate immune response)	COG2273(hydrolase family 16)	K20697	gram-negative bacteria-binding protein 1	-	lhu04624(Toll and Imd signaling pathway)	A0A0L0BXK5.1 PF00722.19;Glyco_hydro_16;	2.28	1.97	2.55	2	2.12	2.32	0.39	0.06	0.38	3.58	3.92	3.08	3.27	4.47	2.25	73	61	72	52	51	44	4	2	1	122	137	114	52	117	63
TRINITY_DN28936_c0_g4	MmβGRP6	1160	TRINITY_DN28936_c0_g4_i1	uncharacterized protein LOC106688707 [Halyomorpha halys]	Beta-1,3-glucan-binding protein OS=Bombyx mori PE=1 SV=1	GO:0005576(extracellular region);GO:0045088(regulation of innate immune response)	ENOG410Z83Q(regulation of innate immune response)	K20697	gram-negative bacteria-binding protein 1	-	pgc04624(Toll and Imd signaling pathway)	A0A0L0BXK5.1 PF00722.19;Glyco_hydro_16;	0.08	0	0.06	0	0.11	0.04	0.14	0.1	0.39	0.3	0.28	0	2.11	1.93	1.35	3	0	2	0	3	1	6	3	14	11	9	0	70	92	52
TRINITY_DN29529_c0_g5	MmβGRP10	1865	TRINITY_DN29529_c0_g5_i1;TRINITY_DN29529_c0_g5_i2;TRINITY_DN29529_c0_g5_i3	uncharacterized protein LOC106662269 isoform X1 [Cimex lectularius]	Beta-1,3-glucan-binding protein 1 OS=Manduca sexta PE=1 SV=1	GO:0005576(extracellular region);GO:0045088(regulation of innate immune response)	ENOG410Z83Q(regulation of innate immune response)	K20697	gram-negative bacteria-binding protein 1	-	pgc04624(Toll and Imd signaling pathway)	A0A0L0BXK5.1 PF00722.19;Glyco_hydro_16;	11.81	13.85	13.33	12.66	10.51	11.89	4.88	4.76	5.17	10.25	9.59	9.3	12.46	13.12	12.78	491	490.98	458.95	406	430.99	359	294	215	229.84	451.57	344	370	484.94	780.89	558.95
TRINITY_DN30171_c3_g4	MmβGRP3	1887	TRINITY_DN30171_c3_g4_i1	uncharacterized protein LOC106662269 isoform X1 [Cimex lectularius]	Beta-1,3-glucan-binding protein OS=Bombyx mori PE=1 SV=1	GO:0005576(extracellular region);GO:0045088(regulation of innate immune response)	ENOG410Z83Q(regulation of innate immune response)	K20697	gram-negative bacteria-binding protein 1	-	bmor04624(Toll and Imd signaling pathway)	D6WIF9.1 PF00722.19;Glyco_hydro_16;	3.03	2.82	3.07	4.5	4.07	4.27	5.07	4.32	5.53	8.33	8.77	7.87	6.95	7.42	6.05	196	167	168	192	203	186	379	232	344	533	498	480	401	616	404
TRINITY_DN30594_c1_g2	MmβGRP5	1570	TRINITY_DN30594_c1_g2_i1;TRINITY_DN30594_c1_g2_i2;TRINITY_DN30594_c1_g2_i3;TRINITY_DN30594_c1_g2_i4;TRINITY_DN30594_c1_g2_i5;TRINITY_DN30594_c1_g2_i6;TRINITY_DN30594_c1_g2_i7	uncharacterized protein LOC106662269 isoform X1 [Cimex lectularius]	Beta-1,3-glucan-binding protein 1 OS=Manduca sexta PE=1 SV=1	GO:0005576(extracellular region);GO:0045088(regulation of innate immune response)	ENOG410Z83Q(regulation of innate immune response)	K20697	gram-negative bacteria-binding protein 1	-	pgc04624(Toll and Imd signaling pathway)	A0A0L0BXK5.1 PF00722.19;Glyco_hydro_16;	5.57	5.27	5.66	0.82	0.57	0.75	0.92	0.84	0.56	2.43	2.29	1.9	13.63	15.36	13.53	206	177	181	20	20	16	38	24	20	92	79	73.03	449	720.13	511
TRINITY_DN30594_c1_g6	MmβGRP7	388	TRINITY_DN30594_c1_g6_i1	beta-1,3-glucan recognition protein 4a [Anasa tristis]	Beta-1,3-glucan-binding protein OS=Tenebrio molitor GN=GRP PE=1 SV=1	GO:0005576(extracellular region);GO:0042742(defense response to bacterium);GO:0045088(regulation of innate immune response)	COG2273(hydrolase family 16)	K20697	gram-negative bacteria-binding protein 1	-	pgc04624(Toll and Imd signaling pathway)	W4XSY2.1 PF00722.19;Glyco_hydro_16;	0.26	0.14	0.77	1.21	1.02	1.94	0.81	0.79	0.54	1.07	1.54	1.41	4.87	5.63	7.3	2	1	5	6	6	10	7	5	4	8	10	10	34	56	60
TRINITY_DN31947_c0_g1	MmβGRP1	2465	TRINITY_DN31947_c0_g1_i1;TRINITY_DN31947_c0_g1_i10;TRINITY_DN31947_c0_g1_i11;TRINITY_DN31947_c0_g1_i12;TRINITY_DN31947_c0_g1_i13;TRINITY_DN31947_c0_g1_i14;TRINITY_DN31947_c0_g1_i15;TRINITY_DN31947_c0_g1_i2;TRINITY_DN31947_c0_g1_i3;TRINITY_DN31947_c0_g1_i4;TRINITY_DN31947_c0_g1_i5;TRINITY_DN31947_c0_g1_i6;TRINITY_DN31947_c0_g1_i7;TRINITY_DN31947_c0_g1_i8;TRINITY_DN31947_c0_g1_i9	hypothetical protein LSTR_LSTR011620 [Laodelphax striatella]	Beta-1,3-glucan-binding protein OS=Bombyx mori PE=1 SV=1	GO:0005576(extracellular region);GO:0045088(regulation of innate immune response)	ENOG410Z83Q(regulation of innate immune response)	K20697	gram-negative bacteria-binding protein 1	-	bmor04624(Toll and Imd signaling pathway)	A0A0L0BXK5.1 PF00722.19;Glyco_hydro_16;	13.43	12.88	11.85	19.79	18.15	17.18	20.58	20.69	19.41	25.32	25.84	25.72	32.26	27.52	30.9	543	462	394	509	577	468	869	652	727	945	869	932	1136	1427	1279
TRINITY_DN32122_c0_g1	MmβGRP13	731	TRINITY_DN32122_c0_g1_i1;TRINITY_DN32122_c0_g1_i2	uncharacterized protein LOC106662269 isoform X1 [Cimex lectularius]	Beta-1,3-glucan-binding protein 1 OS=Manduca sexta PE=1 SV=1	GO:0005576(extracellular region);GO:0045088(regulation of innate immune response)	ENOG410Z83Q(regulation of innate immune response)	K20697	gram-negative bacteria-binding protein 1	-	lhu04624(Toll and Imd signaling pathway)	E2AVH4.1 PF00722.19;Glyco_hydro_16;	1.94	1.39	2.45	1.62	1.13	0.93	5.02	4.59	4.73	2.23	2.06	3.58	3.16	2.9	3.2	39	26	41	22	18	13	112	71	85	41	34	63	53	72	65
TRINITY_DN32318_c2_g1	MmβGRP8	1083	TRINITY_DN32318_c2_g1_i1	uncharacterized protein LOC106662269 isoform X1 [Cimex lectularius]	Beta-1,3-glucan-binding protein OS=Tenebrio molitor GN=GRP PE=1 SV=1	GO:0005576(extracellular region);GO:0042742(defense response to bacterium);GO:0045088(regulation of innate immune response)	COG2273(hydrolase family 16)	K20697	gram-negative bacteria-binding protein 1	-	cqu04624(Toll and Imd signaling pathway)	W4XSY2.1 PF00722.19;Glyco_hydro_16;	0.23	0.32	0.1	0.62	1.18	0.52	0.28	0.32	0.27	0.51	0.64	0.65	2.98	3.29	2.97	8	10	3	14	31	12	11	9	9	17	19	21	91	144	105
TRINITY_DN32868_c2_g1	MmβGRP4	1480	TRINITY_DN32868_c2_g1_i1;TRINITY_DN32868_c2_g1_i2;TRINITY_DN32868_c2_g1_i3;TRINITY_DN32868_c2_g1_i4;TRINITY_DN32868_c2_g1_i5;TRINITY_DN32868_c2_g1_i6;TRINITY_DN32868_c2_g1_i7	beta-glucan recognition protein [Laodelphax striatella]	Beta-1,3-glucan-binding protein OS=Bombyx mori PE=1 SV=1	GO:0005576(extracellular region);GO:0045088(regulation of innate immune response)	ENOG410Z83Q(regulation of innate immune response)	K20697	gram-negative bacteria-binding protein 1	-	pgc04624(Toll and Imd signaling pathway)	A0A067RND0.1 PF15886.3;CBM39;	1	0.59	0.44	2.17	2.9	1.35	1.96	1.72	2.49	9.34	8.29	12.24	3.6	3.73	4.24	26	21	17	60	66	40	103	62	80	347	320	342	131	166	158
TRINITY_DN34032_c1_g1	MmβGRP14	1831	TRINITY_DN34032_c1_g1_i1;TRINITY_DN34032_c1_g1_i2	beta-1,3-glucan recognition protein 4a [Anasa tristis]	Beta-1,3-glucan-binding protein 1 OS=Manduca sexta PE=1 SV=1	GO:0005576(extracellular region);GO:0045088(regulation of innate immune response)	COG2273(hydrolase family 16)	K20697	gram-negative bacteria-binding protein 1	-	aec04624(Toll and Imd signaling pathway)	A0A0L0BXK5.1 PF00722.19;Glyco_hydro_16;	9.59	9.91	9.47	0.19	0.39	0.55	11.02	9.44	9.99	5.04	5.81	5.48	4.38	4.64	3.82	600	567	489	8	19	23	676	438	564	309	316	323	230	367	241
TRINITY_DN34796_c0_g1	MmβGRP12	810	TRINITY_DN34796_c0_g1_i1;TRINITY_DN34796_c0_g1_i2	uncharacterized protein LOC106662269 isoform X1 [Cimex lectularius]	Beta-1,3-glucan-binding protein OS=Tenebrio molitor GN=GRP PE=1 SV=1	GO:0005576(extracellular region);GO:0042742(defense response to bacterium);GO:0045088(regulation of innate immune response)	COG2273(hydrolase family 16)	K20697	gram-negative bacteria-binding protein 1	-	pgc04624(Toll and Imd signaling pathway)	A0A0L0BXK5.1 PF00722.19;Glyco_hydro_16;	2.57	1.32	2.56	1.43	2.31	1.46	2.16	2.55	2.54	0.91	0.93	1.66	2.17	1.95	1.85	52	24	44	19	36	20	57	48	58	21	18	32	44	53	42
TRINITY_DN35215_c2_g2	MmβGRP11	2514	TRINITY_DN35215_c2_g2_i1;TRINITY_DN35215_c2_g2_i2;TRINITY_DN35215_c2_g2_i3	uncharacterized protein LOC106688707 [Halyomorpha halys]	Beta-1,3-glucan-binding protein OS=Bombyx mori PE=1 SV=1	GO:0005576(extracellular region);GO:0045088(regulation of innate immune response)	ENOG410Z83Q(regulation of innate immune response)	K20692	gram-negative bacteria-binding protein 3	-	tca04624(Toll and Imd signaling pathway)	A0A0L0BXK5.1 PF00722.19;Glyco_hydro_16;	4.59	5.97	6.99	4.32	2.17	1.46	0.22	0.57	1.55	0.58	1.05	0.97	0.9	1.39	0.94	293	231	222	73	96	77	23	10	19	48	42	41	66	78	76
TRINITY_DN35730_c1_g6	MmβGRP2	1876	TRINITY_DN35730_c1_g6_i1;TRINITY_DN35730_c1_g6_i2	uncharacterized protein LOC106662269 isoform X1 [Cimex lectularius]	Beta-1,3-glucan-binding protein OS=Bombyx mori PE=1 SV=1	GO:0005576(extracellular region);GO:0045088(regulation of innate immune response)	ENOG410Z83Q(regulation of innate immune response)	K20697	gram-negative bacteria-binding protein 1	-	pgc04624(Toll and Imd signaling pathway)	A0A0L0BXK5.1 PF00722.19;Glyco_hydro_16;	1.49	2.22	2.21	4.53	3.72	4.23	3.6	3.66	3.74	5.61	7.19	5.89	7.38	6.59	6.29	96	122	120	192	181	178	267	191	231	343	395	348	400	533	393
TRINITY_DN27561_c0_g1	MmDefensin1	1282	TRINITY_DN27561_c0_g1_i1;TRINITY_DN27561_c0_g1_i2;TRINITY_DN27561_c0_g1_i3;TRINITY_DN27561_c0_g1_i4;TRINITY_DN27561_c0_g1_i5;TRINITY_DN27561_c0_g1_i6	PREDICTED: defensin [Nicrophorus vespilloides]	Defensin OS=Palomena prasina PE=1 SV=1	GO:0003674(molecular_function);GO:0005576(extracellular region);GO:0050829(defense response to Gram-negative bacterium)	ENOG410Z251(Defensin)	K20668	defensin	-	nvl04624(Toll and Imd signaling pathway)	E0W2M5.1 PF01097.16;Defensin_2;	459.95	490.55	482.24	570.9	594.76	584.96	1609.47	1720.28	1660.67	805.12	791.82	811.41	1914.5	1986.49	1758.99	1989	1989	1694	3106	3812	3292	15319	11945	13320	4044	3431	3955	10449	15553	11425
TRINITY_DN31266_c0_g6	MmDefensin3	462	TRINITY_DN31266_c0_g6_i1;TRINITY_DN31266_c0_g6_i2;TRINITY_DN31266_c0_g6_i3;TRINITY_DN31266_c0_g6_i4;TRINITY_DN31266_c0_g6_i5;TRINITY_DN31266_c0_g6_i6;TRINITY_DN31266_c0_g6_i7;TRINITY_DN31266_c0_g6_i8;TRINITY_DN31266_c0_g6_i9	defensin-like [Ctenocephalides felis]	Defensin OS=Palomena prasina PE=1 SV=1	GO:0003674(molecular_function);GO:0005576(extracellular region);GO:0050829(defense response to Gram-negative bacterium)	ENOG410Z251(Defensin)	K20668	defensin	-	nvl04624(Toll and Imd signaling pathway)	E0W2M5.1 PF01097.16;Defensin_2;	1.56	1.45	1.91	6.27	7.5	4.88	444.2	454.45	435.6	107.74	112.4	108.08	251.88	254.39	223.88	14	12	13	36	51	29	4438.66	3311.09	3702.15	928	846	878.07	2015	2901.42	2094.13
TRINITY_DN36405_c2_g1	MmDefensin4	838	TRINITY_DN36405_c2_g1_i1	PREDICTED: defensin [Nicrophorus vespilloides]	Defensin OS=Palomena prasina PE=1 SV=1	GO:0003674(molecular_function);GO:0005576(extracellular region);GO:0050829(defense response to Gram-negative bacterium)	ENOG410Z251(Defensin)	K20668	defensin	-	nvl04624(Toll and Imd signaling pathway)	E0W2M5.1 PF01097.16;Defensin_2;	0.28	0.26	0.14	0.06	0.47	0.24	106.62	117.04	113.53	19.37	13.95	18.18	30.85	31.96	28.6	7	6	3	1	9	4	3038.93	2404.87	2705.93	472.96	300.96	422.75	685	1018.97	737.96
TRINITY_DN24678_c4_g1	MmDefensin2	401	TRINITY_DN24678_c4_g1_i1;TRINITY_DN24678_c4_g1_i2;TRINITY_DN24678_c4_g1_i3;TRINITY_DN24678_c4_g1_i4	hypothetical protein BV898_10250 [Hypsibius dujardini]	Defensin heliomicin OS=Heliothis virescens PE=1 SV=1	GO:0005615(extracellular space);GO:0045087(innate immune response);GO:0050830(defense response to Gram-positive bacterium);GO:0050832(defense response to fungus)	-	-	-	-	-	-	23.87	26	26.11	1.34	2.1	3.31	209.47	209.79	213.04	26.39	24.72	24.58	190.25	188.22	170.82	196	191	179	7	13	18	1807.99	1346	1557	203	163	179	1397	1966	1474
TRINITY_DN25508_c0_g3	MmDefensin5	371	TRINITY_DN25508_c0_g3_i1	defensin 2, partial [Leguminivora glycinivorella]	Defensin OS=Galleria mellonella PE=1 SV=2	GO:0005615(extracellular space);GO:0045087(innate immune response);GO:0050832(defense response to fungus)	-	-	-	-	-	-	1.67	1.66	1.84	0	0.37	0	824.74	811.22	823.73	41.47	34.93	30.34	142.69	141.62	126.39	12	11	11	0	2	0	6554	4717	5587	284	208	197	916	1293	956
TRINITY_DN10336_c0_g1	MmPGRP-LB1	760	TRINITY_DN10336_c0_g1_i1	putative peptidoglycan recognition protein [Lutzomyia longipalpis]	Peptidoglycan-recognition protein LB OS=Drosophila melanogaster GN=PGRP-LB PE=1 SV=1	GO:0000270(peptidoglycan metabolic process);GO:0004040(amidase activity);GO:0005515(protein binding);GO:0005576(extracellular region);GO:0006955(immune response);GO:0008270(zinc ion binding);GO:0008745(N-acetylmuramoyl-L-alanine amidase activity);GO:0009253(peptidoglycan catabolic process);GO:0042834(peptidoglycan binding);GO:0045087(innate immune response);GO:0050830(defense response to Gram-pos…	ENOG4111PAY(peptidoglycan recognition protein)	NA	NA	NA	NA(NA)	U4UXK7.1 PF01510.23;Amidase_2;	37.23	37.68	36.94	42.87	46.05	45.73	35.15	35.89	34.65	30.82	29.64	34.37	4.96	5.49	4.61	816	757	682	614	774	671	881	649	727	662	562	703	97	154	105
TRINITY_DN26608_c1_g1	MmRelish1	821	TRINITY_DN26608_c1_g1_i1;TRINITY_DN26608_c1_g1_i2	hypothetical protein LSTR_LSTR000157 [Laodelphax striatella]	Nuclear factor NF-kappa-B p110 subunit OS=Drosophila melanogaster GN=Rel PE=1 SV=1	GO:0000122(negative regulation of transcription by RNA polymerase II);GO:0000977(RNA polymerase II regulatory region sequence-specific DNA binding);GO:0000981(RNA polymerase II transcription factor activity, sequence-specific DNA binding);GO:0002230(positive regulation of defense response to virus by host);GO:0003677(DNA binding);GO:0003682(chromatin binding);GO:0003700(DNA binding transcription …	COG0666(Ankyrin Repeat)	K02580	nuclear factor NF-kappa-B p105 subunit	-	aag04624(Toll and Imd signaling pathway);aag04933(AGE-RAGE signaling pathway in diabetic complications)	Q171I8.1 PF00554.20;RHD_DNA_bind;	0.14	0.05	0.11	0.64	0.74	0.99	0.46	0.84	0.67	0.31	0.3	0.32	3	2.57	2.68	3	1	2	9	13	15	12	16	15	7	6	7	58	72	60
TRINITY_DN35384_c0_g1	MmTollip1	1027	TRINITY_DN35384_c0_g1_i1	toll-interacting protein-like [Nilaparvata lugens]	Toll-interacting protein OS=Mus musculus GN=Tollip PE=1 SV=1	GO:0002376(immune system process);GO:0005150(interleukin-1, Type I receptor binding);GO:0005515(protein binding);GO:0005737(cytoplasm);GO:0006511(ubiquitin-dependent protein catabolic process);GO:0006914(autophagy);GO:0006954(inflammatory response);GO:0007165(signal transduction);GO:0016310(phosphorylation);GO:0016604(nuclear body);GO:0019900(kinase binding);GO:0031624(ubiquitin conjugating enzym…	ENOG410XQPY(Toll interacting protein)	NA	NA	NA	NA(NA)	A0A067R0K0.1 PF00168.28;C2;	2	2.42	2.33	6.75	6.04	8.18	2.31	2.41	2.63	3.46	3.26	3.59	2.76	2	1.93	64	71	63	142	149	176	85	64	81	109	91	108	79	82	64
