# Supplementary material for: A Non-Gradual Development Process of Cicada Eyes at the End of the Fifth-Instar Nymphal Stage to Obtain Visual Ability
Source: Insects. 2022 Dec 16;13(12):1170. doi: 10.3390/insects13121170 (PMC9787698; doi:10.3390/insects13121170)
Supplement: Supplementary file 1 [file insects-13-01170-s001.zip › Table S4.xlsx]

## Sheet: Table S4
Table S4 DEGs related to cuticle development
Gene ID	Name	Length	Trans ID	Annotation	swissprot_description	GO_Term	NOG	KOEntry	KODescription	EC	KEGG Pathway	Pfam description	A3_1 TPM	A3_2 TPM	A3_3 TPM	A48_1 TPM	A48_2 TPM	A48_3 TPM	N5B_1 TPM	N5B_2 TPM	N5B_3 TPM	N5R_1 TPM	N5R_2 TPM	N5R_3 TPM	N5W_1 TPM	N5W_2 TPM	N5W_3 TPM
TRINITY_DN22775_c0_g1	MmCPAP1-5	1165	TRINITY_DN22775_c0_g1_i1	uncharacterized protein LOC106662142 [Cimex lectularius]	-	GO:0005576(extracellular region);GO:0006030(chitin metabolic process);GO:0008061(chitin binding)	ENOG4111HAT(Chitin binding Peritrophin-A domain)	K19720	collagen, type III, alpha	-	zne04933(AGE-RAGE signaling pathway in diabetic complications)	B4NH24.2 PF01607.22;CBM_14;	10.19	9.23	8.29	3.71	3.31	3.19	32.81	35.17	31.35	47.6	44.83	45.41	12.71	13.53	13.53
TRINITY_DN23959_c1_g5	MmCPAP1-7	4948	TRINITY_DN23959_c1_g5_i1;TRINITY_DN23959_c1_g5_i2;TRINITY_DN23959_c1_g5_i3;TRINITY_DN23959_c1_g5_i4;TRINITY_DN23959_c1_g5_i5;TRINITY_DN23959_c1_g5_i6;TRINITY_DN23959_c1_g5_i7	probable serine/threonine-protein kinase kinX [Nilaparvata lugens]	-	GO:0005576(extracellular region);GO:0006030(chitin metabolic process);GO:0008061(chitin binding)	ENOG4111GFX(Chitin binding Peritrophin-A domain)	-	-	-	-	D1MAI2.1 PF01607.22;CBM_14;	8.89	6.22	9.55	9.55	9.05	8.39	11.97	14.01	12.74	8.48	11.03	12.52	2.21	2.52	3.11
TRINITY_DN25980_c3_g1	MmCPAP1-6	1147	TRINITY_DN25980_c3_g1_i1	hypothetical protein LSTR_LSTR015329 [Laodelphax striatella]	-	GO:0005576(extracellular region);GO:0006030(chitin metabolic process);GO:0008061(chitin binding)	ENOG4111ZRN(Chitin binding Peritrophin-A domain)	-	-	-	-	A0A067R8H7.1 PF01607.22;CBM_14;	0	0	0	0	0	0.04	1.92	1.98	1.96	2.75	1.88	1.92	0.03	0.09	0
TRINITY_DN26842_c0_g3	MmCPAP1-2	1067	TRINITY_DN26842_c0_g3_i1;TRINITY_DN26842_c0_g3_i2	hypothetical protein LSTR_LSTR009836 [Laodelphax striatella]	-	GO:0005576(extracellular region);GO:0006030(chitin metabolic process);GO:0008061(chitin binding)	ENOG4111KS1(Chitin binding Peritrophin-A domain)	-	-	-	-	A0A088AIU0.1 PF01607.22;CBM_14;	9.43	12.99	13.74	2.61	1.59	2.3	1317.65	1195.2	1331.45	977.78	924.66	915.62	1.73	0.51	1.06
TRINITY_DN27527_c0_g7	MmCPAP1-1	2617	TRINITY_DN27527_c0_g7_i1	myb-like protein AA [Aphis gossypii]	-	GO:0005576(extracellular region);GO:0006030(chitin metabolic process);GO:0008061(chitin binding)	ENOG4111PDT(Chitin binding Peritrophin-A domain)	NA	NA	NA	NA(NA)	E9GBC6.1 PF11498.6;Activator_LAG-3;	7.22	6.32	6.81	20.23	19.84	20.37	23.62	22.24	25.29	56.89	50.65	52.91	26.59	23.4	26.64
TRINITY_DN28158_c0_g1	MmCPAP1-3	1549	TRINITY_DN28158_c0_g1_i1	uncharacterized protein LOC106663390 isoform X1 [Cimex lectularius]	-	GO:0005576(extracellular region);GO:0006030(chitin metabolic process);GO:0008061(chitin binding)	ENOG4111K2A(Chitin binding Peritrophin-A domain)	-	-	-	-	A0A067RQJ7.1 PF01607.22;CBM_14;	0.77	0.51	0.43	0.38	0.35	0.32	18.78	16.49	22.32	46.02	44.21	46.98	0.71	0.92	1.16
TRINITY_DN29749_c0_g3	MmCPAP1-4	3094	TRINITY_DN29749_c0_g3_i1;TRINITY_DN29749_c0_g3_i2;TRINITY_DN29749_c0_g3_i3;TRINITY_DN29749_c0_g3_i4;TRINITY_DN29749_c0_g3_i5;TRINITY_DN29749_c0_g3_i6;TRINITY_DN29749_c0_g3_i7;TRINITY_DN29749_c0_g3_i8	cuticular protein [Nilaparvata lugens]	-	GO:0005576(extracellular region);GO:0005615(extracellular space);GO:0006030(chitin metabolic process);GO:0007416(synapse assembly);GO:0008061(chitin binding);GO:0043083(synaptic cleft);GO:0043195(terminal bouton);GO:0097367(carbohydrate derivative binding)	ENOG41118TF(Chitin binding Peritrophin-A domain)	K03265	peptide chain release factor subunit 1	-	dpl03015(mRNA surveillance pathway)	F4X3W7.1 PF01607.22;CBM_14;	1.44	1.26	1.57	0.77	0.92	0.83	4.29	4.13	4.97	7.38	7.08	7.29	0.36	0.37	0.42
TRINITY_DN29899_c0_g6	MmCPAP1-8	669	TRINITY_DN29899_c0_g6_i1	uncharacterized protein LOC113216475 [Frankliniella occidentalis]	-	GO:0005576(extracellular region);GO:0006030(chitin metabolic process);GO:0008061(chitin binding)	ENOG4111ZY4(Chitin binding Peritrophin-A domain)	K19720	collagen, type III, alpha	-	pgc04933(AGE-RAGE signaling pathway in diabetic complications)	D1MAI0.1 PF01607.22;CBM_14;	1418.74	1432.21	1398.13	471.13	474.77	484.76	663.13	628.35	662.18	289.82	289.88	292.84	1.46	1.31	1.51
TRINITY_DN27597_c0_g5	MmCPAP3-1	1462	TRINITY_DN27597_c0_g5_i1;TRINITY_DN27597_c0_g5_i2	cuticular protein [Nilaparvata lugens]	-	GO:0005576(extracellular region);GO:0006030(chitin metabolic process);GO:0008061(chitin binding)	ENOG4111EXD(chitin binding)	NA	NA	NA	NA(NA)	E0VTN7.1 PF01607.22;CBM_14;	259.63	249.34	254.98	97.83	90.26	98.91	29.81	32.49	32.56	57.87	54.27	56.32	45.7	49.44	46.62
TRINITY_DN27879_c0_g4	MmCPAP3-2	1195	TRINITY_DN27879_c0_g4_i1	protein obstructor-E-like [Nilaparvata lugens]	-	GO:0005615(extracellular space);GO:0006030(chitin metabolic process);GO:0008061(chitin binding);GO:0008362(chitin-based embryonic cuticle biosynthetic process);GO:0010716(negative regulation of extracellular matrix disassembly);GO:0035151(regulation of tube size, open tracheal system);GO:0040003(chitin-based cuticle development);GO:0040014(regulation of multicellular organism growth)	ENOG4111EK0(Cuticular protein analogous to peritrophins 3-A2)	-	-	-	-	A0A067QYQ5.1 PF01607.22;CBM_14;	261.59	271.1	273.98	116.51	117.03	124.63	92	94.2	90.85	160.77	147.12	158.02	44.85	47.53	44.8
TRINITY_DN29963_c0_g3	MmCPAP3-3	1389	TRINITY_DN29963_c0_g3_i1	protein obstructor-E-like [Nilaparvata lugens]	-	GO:0005576(extracellular region);GO:0006030(chitin metabolic process);GO:0008061(chitin binding)	ENOG4111HJZ(cuticular protein analogous to peritrophins 3-E)	-	-	-	-	Q16NQ0.1 PF01607.22;CBM_14;	1.44	1.07	1.42	6.6	5.81	5.55	7.03	6.96	8.75	7.9	7.61	7.75	9.67	9.5	8.41
TRINITY_DN30253_c1_g1	MmCPAP3-4	1054	TRINITY_DN30253_c1_g1_i1;TRINITY_DN30253_c1_g1_i2;TRINITY_DN30253_c1_g1_i3	hypothetical protein LSTR_LSTR002448 [Laodelphax striatella]	-	GO:0005615(extracellular space);GO:0006030(chitin metabolic process);GO:0008061(chitin binding);GO:0032504(multicellular organism reproduction)	ENOG410ZT83(Chitin binding Peritrophin-A domain)	K01183	chitinase	EC:3.2.1.14	fcd00520(Amino sugar and nucleotide sugar metabolism)	R4FNS6.1 PF01607.22;CBM_14;	475.19	475.32	475.86	358.14	351.41	358.23	1668.99	1586.86	1657.32	1423.07	1288.86	1300.26	133.09	123.29	127.39
TRINITY_DN34925_c0_g2	MmCPAP3-5	1435	TRINITY_DN34925_c0_g2_i1;TRINITY_DN34925_c0_g2_i2	hypothetical protein LSTR_LSTR012311 [Laodelphax striatella]	-	GO:0005615(extracellular space);GO:0006030(chitin metabolic process);GO:0008061(chitin binding);GO:0008362(chitin-based embryonic cuticle biosynthetic process);GO:0035151(regulation of tube size, open tracheal system);GO:0040014(regulation of multicellular organism growth)	ENOG410XQ49(Chitin binding Peritrophin-A domain)	K01183	chitinase	EC:3.2.1.14	myi00520(Amino sugar and nucleotide sugar metabolism)	J9K4V6.1 PF01607.22;CBM_14;	279.61	264.7	275.39	47.71	42.88	44.62	197.78	188.75	204.25	305.2	305.23	298.38	76.46	76.61	73.4
TRINITY_DN23186_c0_g1	MmRR1-2	922	TRINITY_DN23186_c0_g1_i1;TRINITY_DN23186_c0_g1_i2	Endocuticle structural glycoprotein SgAbd-4 [Blattella germanica]	Endocuticle structural glycoprotein SgAbd-4 OS=Schistocerca gregaria PE=1 SV=1	GO:0008010(structural constituent of chitin-based larval cuticle);GO:0031012(extracellular matrix);GO:0040003(chitin-based cuticle development);GO:0042302(structural constituent of cuticle)	ENOG4111ZVI(Insect cuticle protein)	-	-	-	-	D6WNK6.1 PF00379.21;Chitin_bind_4;	1.47	1.53	0.72	10.96	14.51	11.37	15.85	16.12	14.35	1.05	1.64	1.32	0.04	0	0.1
TRINITY_DN23635_c0_g1	MmRR1-7	674	TRINITY_DN23635_c0_g1_i1	hypothetical protein LSTR_LSTR011918 [Laodelphax striatella]	Endocuticle structural glycoprotein SgAbd-3 OS=Schistocerca gregaria PE=1 SV=1	GO:0008010(structural constituent of chitin-based larval cuticle);GO:0031012(extracellular matrix);GO:0040003(chitin-based cuticle development);GO:0042302(structural constituent of cuticle)	ENOG4111PJ1(Cuticular protein)	-	-	-	-	T1HD67.1 PF00379.21;Chitin_bind_4;	0	0.06	0.06	0.08	0	0.16	24.4	25.96	21.64	22.7	19.04	17.34	12.37	11.39	11.5
TRINITY_DN24762_c0_g1	MmRR1-4	734	TRINITY_DN24762_c0_g1_i1;TRINITY_DN24762_c0_g1_i2;TRINITY_DN24762_c0_g1_i3	larval cuticle protein LCP-17-like [Nilaparvata lugens]	Endocuticle structural glycoprotein SgAbd-2 OS=Schistocerca gregaria PE=1 SV=1	GO:0008010(structural constituent of chitin-based larval cuticle);GO:0031012(extracellular matrix);GO:0040003(chitin-based cuticle development);GO:0042302(structural constituent of cuticle)	ENOG4111PJ1(Cuticular protein)	-	-	-	-	T1I4D2.1 PF00379.21;Chitin_bind_4;	0	0	0.24	0	0	0	0	0	0.05	0	0	0	17.15	17.3	16.46
TRINITY_DN27034_c0_g4	MmRR1-5	926	TRINITY_DN27034_c0_g4_i1;TRINITY_DN27034_c0_g4_i2	endocuticle structural glycoprotein SgAbd-9-like [Rhopalosiphum maidis]	-	GO:0008010(structural constituent of chitin-based larval cuticle);GO:0031012(extracellular matrix);GO:0040003(chitin-based cuticle development);GO:0042302(structural constituent of cuticle)	ENOG410YR66(structural constituent of chitin-based cuticle)	-	-	-	-	-	0.21	0.08	0	0	0	0	0	0	0.04	0.04	0	0	52.18	51.61	52.75
TRINITY_DN28020_c1_g5	MmRR1-3	1823	TRINITY_DN28020_c1_g5_i1	hypothetical protein LSTR_LSTR008687 [Laodelphax striatella]	Pupal cuticle protein Edg-78E OS=Drosophila melanogaster GN=Edg78E PE=2 SV=1	GO:0008010(structural constituent of chitin-based larval cuticle);GO:0008011(structural constituent of pupal chitin-based cuticle);GO:0031012(extracellular matrix);GO:0040003(chitin-based cuticle development);GO:0042302(structural constituent of cuticle)	ENOG4112648(Insect cuticle protein)	-	-	-	-	R4G5A3.1 PF00379.21;Chitin_bind_4;	3.97	3.69	3.21	7.2	6.24	7.23	12.11	12.5	13.7	10.26	10.03	10.26	0.09	0.09	0.14
TRINITY_DN29550_c1_g2	MmRR1-8	1284	TRINITY_DN29550_c1_g2_i1;TRINITY_DN29550_c1_g2_i2	endocuticle structural glycoprotein SgAbd-8-like [Cryptotermes secundus]	Endocuticle structural glycoprotein SgAbd-8 OS=Schistocerca gregaria PE=1 SV=1	GO:0008010(structural constituent of chitin-based larval cuticle);GO:0031012(extracellular matrix);GO:0040003(chitin-based cuticle development);GO:0042302(structural constituent of cuticle)	ENOG4111PJ1(Cuticular protein)	-	-	-	-	R4G598.1 PF00379.21;Chitin_bind_4;	0.45	0.52	0.62	45.43	42.97	45.87	126.01	125.72	122.76	122.85	112.87	118.83	40.24	36.46	41.27
TRINITY_DN30140_c1_g2	MmRR1-1	2427	TRINITY_DN30140_c1_g2_i1	hypothetical protein LSTR_LSTR011909 [Laodelphax striatella]	Pupal cuticle protein 20 OS=Manduca sexta GN=PCP20 PE=1 SV=1	GO:0008010(structural constituent of chitin-based larval cuticle);GO:0031012(extracellular matrix);GO:0040003(chitin-based cuticle development);GO:0042302(structural constituent of cuticle)	ENOG4111PJ1(Cuticular protein)	-	-	-	-	T1I4C5.1 PF00379.21;Chitin_bind_4;	11.39	11.03	12.33	20.32	19.5	20.16	5.97	6.09	6.1	6.35	6.4	5.98	1.51	1.26	1.33
TRINITY_DN6081_c0_g1	MmRR1-6	453	TRINITY_DN6081_c0_g1_i1	endocuticle structural glycoprotein SgAbd-2-like [Zootermopsis nevadensis]	Cuticle protein CP14.6 OS=Manduca sexta GN=CP14.6 PE=2 SV=1	GO:0008010(structural constituent of chitin-based larval cuticle);GO:0031012(extracellular matrix);GO:0040003(chitin-based cuticle development);GO:0042302(structural constituent of cuticle)	-	-	-	-	-	A0A067QW22.1 PF00379.21;Chitin_bind_4;	0.19	0.21	0	0	0	0	14.57	13.59	13.52	36.91	38.18	46.73	6.1	5.34	6.6
TRINITY_DN11173_c0_g1	MmRR2-1	578	TRINITY_DN11173_c0_g1_i1	hypothetical protein LSTR_LSTR008090 [Laodelphax striatella]	Cuticle protein 8 OS=Locusta migratoria PE=1 SV=1	GO:0008010(structural constituent of chitin-based larval cuticle);GO:0031012(extracellular matrix);GO:0040003(chitin-based cuticle development);GO:0042302(structural constituent of cuticle)	ENOG410ZRWS(Insect cuticle protein)	K05747	Wiskott-Aldrich syndrome protein	-	fcd04144(Endocytosis)	E0VBD9.1 PF00379.21;Chitin_bind_4;	0.07	0.07	0.08	0	0	0	52.41	63.07	52.06	0.07	0.16	0.07	0.07	0	0
TRINITY_DN13288_c0_g1	MmRR2-18	793	TRINITY_DN13288_c0_g1_i1	PREDICTED: larval cuticle protein A3A [Tribolium castaneum]	Larval cuticle protein A3A OS=Tenebrio molitor PE=1 SV=1	GO:0008010(structural constituent of chitin-based larval cuticle);GO:0031012(extracellular matrix);GO:0040003(chitin-based cuticle development);GO:0042302(structural constituent of cuticle)	ENOG4111VJY(cuticle protein)	K03006	DNA-directed RNA polymerase II subunit RPB1	EC:2.7.7.6	api00230(Purine metabolism);api00240(Pyrimidine metabolism);api03020(RNA polymerase)	R4G8D1.1 PF00379.21;Chitin_bind_4;	1.6	1.98	1.49	0.33	0.11	0	238.07	231.04	243.46	111.68	103.11	104.07	0.87	0.17	0.46
TRINITY_DN14903_c0_g1	MmRR2-17	425	TRINITY_DN14903_c0_g1_i1	AGAP003375-PA [Anopheles gambiae str. PEST]	Cuticle protein OS=Anopheles gambiae GN=Ccp84Ab PE=2 SV=3	GO:0008010(structural constituent of chitin-based larval cuticle);GO:0031012(extracellular matrix);GO:0040003(chitin-based cuticle development);GO:0042302(structural constituent of cuticle)	ENOG410YSFI(Cuticular protein)	K03006	DNA-directed RNA polymerase II subunit RPB1	EC:2.7.7.6	api00230(Purine metabolism);api00240(Pyrimidine metabolism);api03020(RNA polymerase)	J9JKH7.1 PF00379.21;Chitin_bind_4;	0.98	0.12	0.52	0	0	0	6.31	7.06	6.52	2.14	2.59	5.11	0.61	0.68	0.1
TRINITY_DN18989_c0_g1	MmRR2-21	1164	TRINITY_DN18989_c0_g1_i1	keratin, type II cytoskeletal I-like [Nilaparvata lugens]	Pro-resilin OS=Drosophila melanogaster GN=resilin PE=1 SV=1	GO:0005615(extracellular space);GO:0008010(structural constituent of chitin-based larval cuticle);GO:0031012(extracellular matrix);GO:0040003(chitin-based cuticle development);GO:0042302(structural constituent of cuticle)	ENOG41120ID(Insect cuticle protein)	K05747	Wiskott-Aldrich syndrome protein	-	fcd04144(Endocytosis)	A0A087ZNY7.1 PF00379.21;Chitin_bind_4;	0.24	0.73	0.7	0.45	0.94	0.72	10.38	9.99	11.41	51.79	53.65	48.34	2.68	2.66	2.18
TRINITY_DN19860_c0_g1	MmRR2-31	933	TRINITY_DN19860_c0_g1_i1	cuticle protein 19-like [Nilaparvata lugens]	Cuticle protein 19 OS=Locusta migratoria PE=1 SV=1	GO:0008010(structural constituent of chitin-based larval cuticle);GO:0031012(extracellular matrix);GO:0040003(chitin-based cuticle development);GO:0042302(structural constituent of cuticle)	ENOG410YSFI(Cuticular protein)	K03006	DNA-directed RNA polymerase II subunit RPB1	EC:2.7.7.6	api00230(Purine metabolism);api00240(Pyrimidine metabolism);api03020(RNA polymerase)	X1XE35.1 PF00379.21;Chitin_bind_4;	1.47	1.57	2.54	11.35	11.97	11.36	175.41	172.15	181.31	221.64	221.92	228.91	8.89	8.35	8.4
TRINITY_DN21073_c0_g1	MmRR2-28	882	TRINITY_DN21073_c0_g1_i1	cuticle protein 19-like [Cimex lectularius]	Cuticle protein 19 OS=Locusta migratoria PE=1 SV=1	GO:0005214(structural constituent of chitin-based cuticle);GO:0008010(structural constituent of chitin-based larval cuticle);GO:0031012(extracellular matrix);GO:0040003(chitin-based cuticle development)	ENOG410YSFI(Cuticular protein)	K03006	DNA-directed RNA polymerase II subunit RPB1	EC:2.7.7.6	api00230(Purine metabolism);api00240(Pyrimidine metabolism);api03020(RNA polymerase)	T1HZQ8.1 PF00379.21;Chitin_bind_4;	1.39	0.41	1.16	0.57	0.88	0.84	34.03	35.28	34.94	48.85	42.43	49.07	17.13	17.96	19.91
TRINITY_DN2199_c0_g1	MmRR2-6	513	TRINITY_DN2199_c0_g1_i1	cuticular protein [Nilaparvata lugens]	Cuticle protein 7 OS=Locusta migratoria PE=1 SV=2	GO:0008010(structural constituent of chitin-based larval cuticle);GO:0031012(extracellular matrix);GO:0040003(chitin-based cuticle development);GO:0042302(structural constituent of cuticle)	ENOG410YSFI(Cuticular protein)	-	-	-	-	E0VBD9.1 PF00379.21;Chitin_bind_4;	0.56	0.87	0.38	0.12	0.52	0.48	367.35	346.88	364.82	45.58	37.84	38.02	0.89	0.62	0.08
TRINITY_DN22527_c0_g2	MmRR2-14	731	TRINITY_DN22527_c0_g2_i1	hypothetical protein C0J52_01175, partial [Blattella germanica]	Cuticle protein 19 OS=Locusta migratoria PE=1 SV=1	GO:0008010(structural constituent of chitin-based larval cuticle);GO:0031012(extracellular matrix);GO:0040003(chitin-based cuticle development);GO:0042302(structural constituent of cuticle)	ENOG4112D6Y(Cuticular protein)	-	-	-	-	C0H6X2.1 PF00379.21;Chitin_bind_4;	0.19	0.42	0.11	0.15	0	0.07	4.5	5.42	4.92	3.58	3.34	3.4	0.27	0.34	0.14
TRINITY_DN22829_c0_g1	MmRR2-19	511	TRINITY_DN22829_c0_g1_i1	cuticle protein 7-like [Cimex lectularius]	-	GO:0008010(structural constituent of chitin-based larval cuticle);GO:0031012(extracellular matrix);GO:0040003(chitin-based cuticle development);GO:0042302(structural constituent of cuticle)	ENOG410YSFI(Cuticular protein)	K03006	DNA-directed RNA polymerase II subunit RPB1	EC:2.7.7.6	api00230(Purine metabolism);api00240(Pyrimidine metabolism);api03020(RNA polymerase)	T1HRQ0.1 PF00379.21;Chitin_bind_4;	0.08	0.61	0	0.25	0.21	0.6	28.33	28.47	27.94	13.97	13.1	17.13	0.09	0.13	0
TRINITY_DN22829_c0_g2	MmRR2-15	513	TRINITY_DN22829_c0_g2_i1	cuticle protein 19-like, partial [Nilaparvata lugens]	-	GO:0008010(structural constituent of chitin-based larval cuticle);GO:0031012(extracellular matrix);GO:0040003(chitin-based cuticle development);GO:0042302(structural constituent of cuticle)	ENOG410ZRWS(Insect cuticle protein)	K03006	DNA-directed RNA polymerase II subunit RPB1	EC:2.7.7.6	api00230(Purine metabolism);api00240(Pyrimidine metabolism);api03020(RNA polymerase)	T1HRQ0.1 PF00379.21;Chitin_bind_4;	0	0	0	0	0	0	24.55	27.03	23.26	17.66	14.14	14.52	0	0.06	0
TRINITY_DN23450_c0_g1	MmRR2-33	2004	TRINITY_DN23450_c0_g1_i1	cuticle protein 7-like [Nilaparvata lugens]	Cuticle protein 19 OS=Locusta migratoria PE=1 SV=1	GO:0008010(structural constituent of chitin-based larval cuticle);GO:0031012(extracellular matrix);GO:0040003(chitin-based cuticle development);GO:0042302(structural constituent of cuticle)	ENOG410YSFI(Cuticular protein)	K03006	DNA-directed RNA polymerase II subunit RPB1	EC:2.7.7.6	api00230(Purine metabolism);api00240(Pyrimidine metabolism);api03020(RNA polymerase)	A0A067QYH3.1 PF00379.21;Chitin_bind_4;	1.56	1.49	1.37	6.02	6.75	6.51	44.56	47.46	48.16	71.11	71.46	68.52	0.91	0.91	1.25
TRINITY_DN23465_c0_g1	MmRR2-5	1287	TRINITY_DN23465_c0_g1_i1;TRINITY_DN23465_c0_g1_i2	cuticle protein 19-like, partial [Nilaparvata lugens]	-	GO:0008010(structural constituent of chitin-based larval cuticle);GO:0031012(extracellular matrix);GO:0040003(chitin-based cuticle development);GO:0042302(structural constituent of cuticle)	ENOG410YSFI(Cuticular protein)	K03006	DNA-directed RNA polymerase II subunit RPB1	EC:2.7.7.6	api00230(Purine metabolism);api00240(Pyrimidine metabolism);api03020(RNA polymerase)	T1HRE9.1 PF00379.21;Chitin_bind_4;	0.14	0.13	0	0	0.03	0	77.68	66.86	75.89	9.92	10.48	9.59	0.05	0	0.02
TRINITY_DN24058_c0_g5	MmRR2-11	584	TRINITY_DN24058_c0_g5_i1	cuticle protein 21-like [Nilaparvata lugens]	Larval cuticle protein A1A OS=Tenebrio molitor PE=1 SV=1	GO:0005615(extracellular space);GO:0008010(structural constituent of chitin-based larval cuticle);GO:0031012(extracellular matrix);GO:0032504(multicellular organism reproduction);GO:0040003(chitin-based cuticle development);GO:0042302(structural constituent of cuticle)	ENOG4111VJY(cuticle protein)	K03006	DNA-directed RNA polymerase II subunit RPB1	EC:2.7.7.6	api00230(Purine metabolism);api00240(Pyrimidine metabolism);api03020(RNA polymerase)	A0A067QU73.1 PF00379.21;Chitin_bind_4;	5.71	5.65	6.87	0.4	0.34	0.1	1915.17	1959.19	1890.73	508.3	443.54	487.7	1.1	0.15	0.06
TRINITY_DN24445_c0_g2	MmRR2-2	796	TRINITY_DN24445_c0_g2_i1	PREDICTED: larval cuticle protein A2B-like [Bemisia tabaci]	Larval cuticle protein A2B OS=Tenebrio molitor PE=1 SV=1	GO:0008010(structural constituent of chitin-based larval cuticle);GO:0031012(extracellular matrix);GO:0040003(chitin-based cuticle development);GO:0042302(structural constituent of cuticle)	ENOG410YTFM(structural constituent of chitin-based cuticle)	K03006	DNA-directed RNA polymerase II subunit RPB1	EC:2.7.7.6	api00230(Purine metabolism);api00240(Pyrimidine metabolism);api03020(RNA polymerase)	A7USP3.1 PF00379.21;Chitin_bind_4;	0.82	1.27	1.12	0.39	0.56	0.13	224.81	195.82	227.33	0.13	0.25	0.37	0.24	0.03	0.12
TRINITY_DN24616_c2_g2	MmRR2-10	1114	TRINITY_DN24616_c2_g2_i1;TRINITY_DN24616_c2_g2_i2;TRINITY_DN24616_c2_g2_i3;TRINITY_DN24616_c2_g2_i4	cuticle protein 21-like [Zootermopsis nevadensis]	Larval cuticle protein A3A OS=Tenebrio molitor PE=1 SV=1	GO:0008010(structural constituent of chitin-based larval cuticle);GO:0031012(extracellular matrix);GO:0040003(chitin-based cuticle development);GO:0042302(structural constituent of cuticle)	ENOG4111VJY(cuticle protein)	-	-	-	-	R4G409.1 PF00379.21;Chitin_bind_4;	30.15	32.77	31.55	2.22	3.84	2.5	3655.45	3628.23	3596.39	875.95	799.01	846	2.61	0.4	0.49
TRINITY_DN24616_c2_g5	MmRR2-12	840	TRINITY_DN24616_c2_g5_i1	PREDICTED: uncharacterized protein LOC107219102 [Neodiprion lecontei]	Larval cuticle protein A1A OS=Tenebrio molitor PE=1 SV=1	GO:0008010(structural constituent of chitin-based larval cuticle);GO:0031012(extracellular matrix);GO:0040003(chitin-based cuticle development);GO:0042302(structural constituent of cuticle)	ENOG4111VJY(cuticle protein)	K03006	DNA-directed RNA polymerase II subunit RPB1	EC:2.7.7.6	api00230(Purine metabolism);api00240(Pyrimidine metabolism);api03020(RNA polymerase)	A0A067QU73.1 PF00379.21;Chitin_bind_4;	23.84	26.85	27.86	3	2.82	4.07	3203.23	3303.61	3087.64	830.88	767.13	815.18	1.53	0.22	0.27
TRINITY_DN24616_c2_g9	MmRR2-4	730	TRINITY_DN24616_c2_g9_i1	larval cuticle protein A3A-like [Asbolus verrucosus]	Larval cuticle protein A3A OS=Tenebrio molitor PE=1 SV=1	GO:0005615(extracellular space);GO:0008010(structural constituent of chitin-based larval cuticle);GO:0031012(extracellular matrix);GO:0032504(multicellular organism reproduction);GO:0040003(chitin-based cuticle development);GO:0042302(structural constituent of cuticle)	ENOG4111VJY(cuticle protein)	K03006	DNA-directed RNA polymerase II subunit RPB1	EC:2.7.7.6	api00230(Purine metabolism);api00240(Pyrimidine metabolism);api03020(RNA polymerase)	R4G8D1.1 PF00379.21;Chitin_bind_4;	37.68	38	38.06	2.06	1.82	3.81	1503.75	1503.87	1449.21	148.5	137.31	147.62	0.92	0.11	0.09
TRINITY_DN2549_c0_g1	MmRR2-38	524	TRINITY_DN2549_c0_g1_i1;TRINITY_DN2549_c0_g1_i2	pro-resilin-like [Frankliniella occidentalis]	Pro-resilin OS=Drosophila melanogaster GN=resilin PE=1 SV=1	GO:0005615(extracellular space);GO:0008010(structural constituent of chitin-based larval cuticle);GO:0031012(extracellular matrix);GO:0040003(chitin-based cuticle development);GO:0042302(structural constituent of cuticle)	ENOG41128ZS(Cuticular protein)	-	-	-	-	A0A067QS59.1 PF00379.21;Chitin_bind_4;	0.17	0	0	0	0	0	1.8	0.64	0.46	0.39	0.09	0.1	4.14	5.35	3.92
TRINITY_DN25597_c2_g1	MmRR2-22	490	TRINITY_DN25597_c2_g1_i1;TRINITY_DN25597_c2_g1_i2	PREDICTED: cuticle protein 7-like [Bemisia tabaci]	Cuticle protein 19 OS=Locusta migratoria PE=1 SV=1	GO:0008010(structural constituent of chitin-based larval cuticle);GO:0031012(extracellular matrix);GO:0040003(chitin-based cuticle development);GO:0042302(structural constituent of cuticle)	ENOG410YSFI(Cuticular protein)	K03006	DNA-directed RNA polymerase II subunit RPB1	EC:2.7.7.6	api00230(Purine metabolism);api00240(Pyrimidine metabolism);api03020(RNA polymerase)	B4HJG8.1 PF00379.21;Chitin_bind_4;	0	0.28	0.2	0	0	0	2.12	3.4	1.87	48.47	44.88	48.28	2.17	3.47	1.83
TRINITY_DN25644_c3_g3	MmRR2-13	768	TRINITY_DN25644_c3_g3_i1	cuticle protein 21-like [Halyomorpha halys]	Cuticle protein 7 OS=Locusta migratoria PE=1 SV=2	GO:0005214(structural constituent of chitin-based cuticle);GO:0008010(structural constituent of chitin-based larval cuticle);GO:0031012(extracellular matrix);GO:0040003(chitin-based cuticle development)	ENOG4111VJY(cuticle protein)	K03006	DNA-directed RNA polymerase II subunit RPB1	EC:2.7.7.6	api00230(Purine metabolism);api00240(Pyrimidine metabolism);api03020(RNA polymerase)	T1H7T9.1 PF00379.21;Chitin_bind_4;	23.18	24.25	30.18	0.83	0	0	10895.1	11169	10800.1	9104.68	8336.93	8686.11	8.97	2.28	3.21
TRINITY_DN25826_c0_g1	MmRR2-26	1683	TRINITY_DN25826_c0_g1_i1;TRINITY_DN25826_c0_g1_i2	hypothetical protein B7P43_G09690 [Cryptotermes secundus]	-	GO:0008010(structural constituent of chitin-based larval cuticle);GO:0031012(extracellular matrix);GO:0040003(chitin-based cuticle development);GO:0042302(structural constituent of cuticle)	ENOG4111ZRP(cuticular protein)	-	-	-	-	E0VJ89.1 PF00379.21;Chitin_bind_4;	1.79	1.67	1.37	3.06	2.6	2.78	10.23	8.97	10.17	20.34	20.8	19.68	2.08	2.75	1.8
TRINITY_DN26495_c1_g8	MmRR2-34	772	TRINITY_DN26495_c1_g8_i1	hypothetical protein ZHAS_00011343 [Anopheles sinensis]	Larval cuticle protein A3A OS=Tenebrio molitor PE=1 SV=1	GO:0008010(structural constituent of chitin-based larval cuticle);GO:0031012(extracellular matrix);GO:0040003(chitin-based cuticle development);GO:0042302(structural constituent of cuticle)	ENOG4111VJY(cuticle protein)	K03006	DNA-directed RNA polymerase II subunit RPB1	EC:2.7.7.6	api00230(Purine metabolism);api00240(Pyrimidine metabolism);api03020(RNA polymerase)	C0H6R5.1 PF00379.21;Chitin_bind_4;	4.11	4.05	6.63	0.41	0	0.13	1475.79	1453.92	1457.8	2405.09	2215.33	2319.95	1.6	0.56	1.16
TRINITY_DN26850_c0_g4	MmRR2-9	860	TRINITY_DN26850_c0_g4_i1	cuticle protein 7-like [Halyomorpha halys]	Larval cuticle protein A3A OS=Tenebrio molitor PE=1 SV=1	GO:0008010(structural constituent of chitin-based larval cuticle);GO:0031012(extracellular matrix);GO:0040003(chitin-based cuticle development);GO:0042302(structural constituent of cuticle)	ENOG4111VJY(cuticle protein)	K03006	DNA-directed RNA polymerase II subunit RPB1	EC:2.7.7.6	api00230(Purine metabolism);api00240(Pyrimidine metabolism);api03020(RNA polymerase)	T1H7T9.1 PF00379.21;Chitin_bind_4;	591.82	608.51	638.12	84.02	79.86	95.9	50071.7	52266.2	47511.3	11435.5	10339.7	11271.4	885.55	854.52	886.91
TRINITY_DN27001_c1_g7	MmRR2-36	2009	TRINITY_DN27001_c1_g7_i1;TRINITY_DN27001_c1_g7_i2	cuticular protein [Nilaparvata lugens]	Cuticle protein 7 OS=Blaberus craniifer PE=1 SV=1	GO:0008010(structural constituent of chitin-based larval cuticle);GO:0031012(extracellular matrix);GO:0040003(chitin-based cuticle development);GO:0042302(structural constituent of cuticle)	ENOG4112DDP(Cuticular protein)	-	-	-	-	D6X0Y0.1 PF00379.21;Chitin_bind_4;	38.94	41.77	40.55	17.96	17.87	18.95	1.15	1.01	1.52	2.67	2.58	2.75	22.5	19.02	24.03
TRINITY_DN27124_c0_g1	MmRR2-23	1062	TRINITY_DN27124_c0_g1_i1	uncharacterized protein LOC110835473 [Zootermopsis nevadensis]	-	GO:0005615(extracellular space);GO:0008010(structural constituent of chitin-based larval cuticle);GO:0031012(extracellular matrix);GO:0040003(chitin-based cuticle development);GO:0042302(structural constituent of cuticle)	ENOG4112AV6(Insect cuticle protein)	-	-	-	-	A0A067QVW2.1 PF00379.21;Chitin_bind_4;	0.03	0.03	0.11	0	0	0	0.13	0.04	0.03	1.95	2.1	2.43	0	0.02	0.03
TRINITY_DN27242_c0_g2	MmRR2-3	1046	TRINITY_DN27242_c0_g2_i1	pro-resilin-like isoform X2 [Nilaparvata lugens]	Pro-resilin OS=Drosophila melanogaster GN=resilin PE=1 SV=1	GO:0005576(extracellular region);GO:0005615(extracellular space);GO:0008010(structural constituent of chitin-based larval cuticle);GO:0008061(chitin binding);GO:0030023(extracellular matrix constituent conferring elasticity);GO:0031012(extracellular matrix);GO:0032992(protein-carbohydrate complex);GO:0040003(chitin-based cuticle development);GO:0042302(structural constituent of cuticle)	ENOG41128ZS(Cuticular protein)	-	-	-	-	A0A067QS59.1 PF00379.21;Chitin_bind_4;	0.06	0.07	0	0.09	0	0	15.87	17.37	16.54	0	0.04	0	0.03	0	0
TRINITY_DN29091_c0_g1	MmRR2-24	580	TRINITY_DN29091_c0_g1_i1	hypothetical protein TSAR_010387 [Trichomalopsis sarcophagae]	Larval cuticle protein A3A OS=Tenebrio molitor PE=1 SV=1	GO:0008010(structural constituent of chitin-based larval cuticle);GO:0031012(extracellular matrix);GO:0040003(chitin-based cuticle development);GO:0042302(structural constituent of cuticle)	ENOG4111VJY(cuticle protein)	K03006	DNA-directed RNA polymerase II subunit RPB1	EC:2.7.7.6	api00230(Purine metabolism);api00240(Pyrimidine metabolism);api03020(RNA polymerase)	T1HNH0.1 PF00379.21;Chitin_bind_4;	1.52	1.3	2.76	0	0	0	509.6	532.88	510.9	1167.84	1085.25	1146.74	0.96	0.05	0.76
TRINITY_DN29091_c0_g10	MmRR2-35	695	TRINITY_DN29091_c0_g10_i1	cuticle protein-like [Cimex lectularius]	Cuticle protein 7 OS=Locusta migratoria PE=1 SV=2	GO:0008010(structural constituent of chitin-based larval cuticle);GO:0031012(extracellular matrix);GO:0040003(chitin-based cuticle development);GO:0042302(structural constituent of cuticle)	ENOG4111VJY(cuticle protein)	K03006	DNA-directed RNA polymerase II subunit RPB1	EC:2.7.7.6	api00230(Purine metabolism);api00240(Pyrimidine metabolism);api03020(RNA polymerase)	T1IC18.1 PF00379.21;Chitin_bind_4;	2.78	2.35	3.3	0	0.13	0.08	125.52	130.62	128.46	200.35	194.3	205.02	0	0.04	0.4
TRINITY_DN29844_c2_g4	MmRR2-25	4899	TRINITY_DN29844_c2_g4_i1;TRINITY_DN29844_c2_g4_i2;TRINITY_DN29844_c2_g4_i3	PREDICTED: paternally-expressed gene 3 protein-like [Aedes albopictus]	Cuticle protein 19 OS=Locusta migratoria PE=1 SV=1	GO:0008010(structural constituent of chitin-based larval cuticle);GO:0031012(extracellular matrix);GO:0040003(chitin-based cuticle development);GO:0042302(structural constituent of cuticle)	ENOG4111NR3(cuticular protein)	K03006	DNA-directed RNA polymerase II subunit RPB1	EC:2.7.7.6	api00230(Purine metabolism);api00240(Pyrimidine metabolism);api03020(RNA polymerase)	T1I2F2.1 PF00379.21;Chitin_bind_4;	1.82	1.83	1.95	0.2	0.17	0.07	22.94	18.97	24.95	45.47	48.38	47.18	0.02	0.02	0.08
TRINITY_DN30394_c0_g9	MmRR2-30	1168	TRINITY_DN30394_c0_g9_i1;TRINITY_DN30394_c0_g9_i2	cuticular protein [Nilaparvata lugens]	Cuticle protein 18.6, isoform B OS=Locusta migratoria PE=1 SV=1	GO:0008010(structural constituent of chitin-based larval cuticle);GO:0031012(extracellular matrix);GO:0040003(chitin-based cuticle development);GO:0042302(structural constituent of cuticle)	ENOG4111VJY(cuticle protein)	K03006	DNA-directed RNA polymerase II subunit RPB1	EC:2.7.7.6	api00230(Purine metabolism);api00240(Pyrimidine metabolism);api03020(RNA polymerase)	T1H7T9.1 PF00379.21;Chitin_bind_4;	2.83	3.14	4.31	0.73	0.1	0.16	941.69	959.41	922.31	1358.82	1233.24	1299.36	0.81	0.42	0.52
TRINITY_DN31550_c0_g1	MmRR2-20	1076	TRINITY_DN31550_c0_g1_i1;TRINITY_DN31550_c0_g1_i2	pupal cuticle protein Edg-84A-like [Nilaparvata lugens]	Cuticle protein 19 OS=Locusta migratoria PE=1 SV=1	GO:0008010(structural constituent of chitin-based larval cuticle);GO:0031012(extracellular matrix);GO:0040003(chitin-based cuticle development);GO:0042302(structural constituent of cuticle)	-	-	-	-	-	T1HPN5.1 PF00379.21;Chitin_bind_4;	13.17	13.12	13.82	4.79	3.76	3.91	8.14	8.33	8.39	54.32	50.41	50.58	1.37	1.49	1.61
TRINITY_DN32175_c1_g2	MmRR2-27	1995	TRINITY_DN32175_c1_g2_i1;TRINITY_DN32175_c1_g2_i10;TRINITY_DN32175_c1_g2_i11;TRINITY_DN32175_c1_g2_i12;TRINITY_DN32175_c1_g2_i13;TRINITY_DN32175_c1_g2_i14;TRINITY_DN32175_c1_g2_i15;TRINITY_DN32175_c1_g2_i16;TRINITY_DN32175_c1_g2_i17;TRINITY_DN32175_c1_g2_i18;TRINITY_DN32175_c1_g2_i19;TRINITY_DN32175_c1_g2_i2;TRINITY_DN32175_c1_g2_i20;TRINITY_DN32175_c1_g2_i21;TRINITY_DN32175_c1_g2_i3;TRINITY_DN32…	hypothetical protein LSTR_LSTR009465 [Laodelphax striatella]	Larval cuticle protein A1A OS=Tenebrio molitor PE=1 SV=1	GO:0008010(structural constituent of chitin-based larval cuticle);GO:0031012(extracellular matrix);GO:0040003(chitin-based cuticle development);GO:0042302(structural constituent of cuticle)	-	-	-	-	-	T1HGZ0.1 PF00379.21;Chitin_bind_4;	3.06	2.51	2.82	3.42	2.03	1.72	118.37	113.19	121.68	302.22	285.13	291.56	2.51	2.71	2.72
TRINITY_DN32493_c2_g1	MmRR2-16	826	TRINITY_DN32493_c2_g1_i1;TRINITY_DN32493_c2_g1_i2	hypothetical protein LSTR_LSTR013884 [Laodelphax striatella]	Cuticle protein 18.6, isoform B OS=Locusta migratoria PE=1 SV=1	GO:0008010(structural constituent of chitin-based larval cuticle);GO:0031012(extracellular matrix);GO:0040003(chitin-based cuticle development);GO:0042302(structural constituent of cuticle)	ENOG4111VJY(cuticle protein)	K03006	DNA-directed RNA polymerase II subunit RPB1	EC:2.7.7.6	api00230(Purine metabolism);api00240(Pyrimidine metabolism);api03020(RNA polymerase)	E0VWY9.1 PF00379.21;Chitin_bind_4;	19199.6	19986.2	19897.6	755.93	750.16	860.86	75408.5	76547.7	73146.2	41931.2	36505	40426.3	49.73	15.82	22.22
TRINITY_DN32519_c1_g1	MmRR2-8	1756	TRINITY_DN32519_c1_g1_i1;TRINITY_DN32519_c1_g1_i2	hypothetical protein B5X24_HaOG203443 [Helicoverpa armigera]	Larval cuticle protein A2B OS=Tenebrio molitor PE=1 SV=1	GO:0008010(structural constituent of chitin-based larval cuticle);GO:0031012(extracellular matrix);GO:0040003(chitin-based cuticle development);GO:0042302(structural constituent of cuticle)	ENOG4111VJY(cuticle protein)	K03006	DNA-directed RNA polymerase II subunit RPB1	EC:2.7.7.6	api00230(Purine metabolism);api00240(Pyrimidine metabolism);api03020(RNA polymerase)	A0A067QU73.1 PF00379.21;Chitin_bind_4;	0.37	0.5	0.42	0.16	0.02	0.08	47.69	44.57	45.29	16.78	15.76	17.53	1.76	1.7	1.79
TRINITY_DN33966_c0_g5	MmRR2-37	1215	TRINITY_DN33966_c0_g5_i1	hypothetical protein LSTR_LSTR011865 [Laodelphax striatella]	-	GO:0005615(extracellular space);GO:0008010(structural constituent of chitin-based larval cuticle);GO:0031012(extracellular matrix);GO:0040003(chitin-based cuticle development);GO:0042302(structural constituent of cuticle)	ENOG41120ID(Insect cuticle protein)	K05747	Wiskott-Aldrich syndrome protein	-	fcd04144(Endocytosis)	D7EJY7.1 PF00379.21;Chitin_bind_4;	81.21	76.27	82.59	4.69	4.94	5.01	20.96	17.07	20.58	78.26	70.1	75.35	2.77	3.06	3.16
TRINITY_DN34523_c1_g3	MmRR2-29	1158	TRINITY_DN34523_c1_g3_i1	cuticle protein 19-like, partial [Nilaparvata lugens]	Cuticle protein 7 OS=Locusta migratoria PE=1 SV=2	GO:0008010(structural constituent of chitin-based larval cuticle);GO:0031012(extracellular matrix);GO:0040003(chitin-based cuticle development);GO:0042302(structural constituent of cuticle)	ENOG410YSFI(Cuticular protein)	K03006	DNA-directed RNA polymerase II subunit RPB1	EC:2.7.7.6	api00230(Purine metabolism);api00240(Pyrimidine metabolism);api03020(RNA polymerase)	T1HRQ0.1 PF00379.21;Chitin_bind_4;	0.41	0.47	0.42	0.12	0	0	128.02	136.16	132.16	149.65	138.45	134.24	0.12	0.04	0.08
TRINITY_DN35652_c2_g4	MmRR2-32	888	TRINITY_DN35652_c2_g4_i1	AGAP006865-PA [Anopheles gambiae str. PEST]	Cuticle protein 19 OS=Locusta migratoria PE=1 SV=1	GO:0008010(structural constituent of chitin-based larval cuticle);GO:0031012(extracellular matrix);GO:0040003(chitin-based cuticle development);GO:0042302(structural constituent of cuticle)	-	K03006	DNA-directed RNA polymerase II subunit RPB1	EC:2.7.7.6	api00230(Purine metabolism);api00240(Pyrimidine metabolism);api03020(RNA polymerase)	T1HRQ0.1 PF00379.21;Chitin_bind_4;	0.19	0	0.27	0	0	0	13.55	15.59	14.3	17.45	19.18	16.84	0	0	0.11
TRINITY_DN35933_c2_g5	MmRR2-7	651	TRINITY_DN35933_c2_g5_i1	cuticle protein 21-like [Nilaparvata lugens]	Larval cuticle protein A2B OS=Tenebrio molitor PE=1 SV=1	GO:0008010(structural constituent of chitin-based larval cuticle);GO:0031012(extracellular matrix);GO:0040003(chitin-based cuticle development);GO:0042302(structural constituent of cuticle)	ENOG4111VJY(cuticle protein)	K03006	DNA-directed RNA polymerase II subunit RPB1	EC:2.7.7.6	api00230(Purine metabolism);api00240(Pyrimidine metabolism);api03020(RNA polymerase)	A0A067QU73.1 PF00379.21;Chitin_bind_4;	169.19	165.37	174.26	0.86	0.44	0.76	22400.6	23019	22130	2903.35	2721.14	2824.3	13.92	1.19	1.46
TRINITY_DN36114_c1_g5	MmRR2-39	1890	TRINITY_DN36114_c1_g5_i1	Pupal cuticle protein 27, partial [Penaeus vannamei]	-	GO:0008010(structural constituent of chitin-based larval cuticle);GO:0030431(sleep);GO:0031012(extracellular matrix);GO:0040003(chitin-based cuticle development);GO:0042302(structural constituent of cuticle)	ENOG4111IH8(Insect cuticle protein)	-	-	-	-	A0A067R4L9.1 PF00379.21;Chitin_bind_4;	1.23	1.25	1.33	24.9	25.09	25.46	0	0	0	0	0.07	0	0	0.02	0.03
TRINITY_DN26724_c0_g14	MmTweedle-1	2305	TRINITY_DN26724_c0_g14_i1	proline-rich extensin-like protein EPR1 [Diaphorina citri]	-	GO:0005214(structural constituent of chitin-based cuticle);GO:0040003(chitin-based cuticle development)	ENOG4111PWE(Cuticular protein)	-	-	-	-	-	0.01	0.01	0.03	0	0	0	8.37	7.92	8.79	20.21	20.85	21.82	0.04	0.04	0.04
TRINITY_DN32558_c0_g6	MmTweedle-2	1457	TRINITY_DN32558_c0_g6_i1	pollen-specific leucine-rich repeat extensin-like protein 2 [Cimex lectularius]	-	GO:0005214(structural constituent of chitin-based cuticle);GO:0010171(body morphogenesis);GO:0040003(chitin-based cuticle development)	ENOG4111WYB(cuticular protein)	-	-	-	-	T1I4Y6.1 PF03103.15;DUF243;	0.1	0.2	0.2	0.06	0	0.03	68.11	68.95	72.36	59.67	55.46	55.34	0.16	0.11	0.08
TRINITY_DN32664_c0_g1	MmCHS1	5164	TRINITY_DN32664_c0_g1_i1;TRINITY_DN32664_c0_g1_i2	chitin synthase A [Sogatella furcifera]	Chitin synthase 1 OS=Cryptococcus neoformans var. grubii serotype A (strain H99 / ATCC 208821 / CBS 10515 / FGSC 9487) GN=CHS1 PE=3 SV=2	GO:0001838(embryonic epithelial tube formation);GO:0004100(chitin synthase activity);GO:0005737(cytoplasm);GO:0006031(chitin biosynthetic process);GO:0006035(cuticle chitin biosynthetic process);GO:0006038(cell wall chitin biosynthetic process);GO:0007424(open tracheal system development);GO:0007430(terminal branching, open tracheal system);GO:0007443(Malpighian tubule morphogenesis);GO:0008362(c…	COG1215(Glycosyl transferase, family 2)	K00698	chitin synthase	EC:2.4.1.16	api00520(Amino sugar and nucleotide sugar metabolism)	B4JSM4.1 PF03142.13;Chitin_synth_2;	1.44	1.06	1.25	1.23	0.87	0.67	2.12	2.39	2.27	2.04	1.75	1.76	0.35	0.52	0.38
TRINITY_DN24026_c0_g2	MmCht5	2171	TRINITY_DN24026_c0_g2_i1	probable chitinase 10 [Halyomorpha halys]	Probable chitinase 3 OS=Drosophila melanogaster GN=Cht3 PE=2 SV=2	GO:0004568(chitinase activity);GO:0005576(extracellular region);GO:0006032(chitin catabolic process);GO:0008061(chitin binding)	COG3325(chitinase)	K01183	chitinase	EC:3.2.1.14	cfo00520(Amino sugar and nucleotide sugar metabolism)	T1IG29.1 PF00704.26;Glyco_hydro_18;	0.57	0.62	0.56	6.96	7.84	7.48	4.16	4.25	3.79	1.54	1.64	1.43	1.07	1.11	1
TRINITY_DN24026_c0_g3	MmCht7	3478	TRINITY_DN24026_c0_g3_i1	chitinase, partial [Nilaparvata lugens]	Probable chitinase 3 OS=Drosophila melanogaster GN=Cht3 PE=2 SV=2	GO:0004568(chitinase activity);GO:0005576(extracellular region);GO:0005737(cytoplasm);GO:0006032(chitin catabolic process);GO:0008061(chitin binding)	COG3325(chitinase)	K01183	chitinase	EC:3.2.1.14	zne00520(Amino sugar and nucleotide sugar metabolism)	A0A067RC35.1 PF00704.26;Glyco_hydro_18;	0.77	0.92	0.79	1.01	1.03	1.15	4.85	4.31	4.87	6.8	6.41	6.84	0.36	0.39	0.47
TRINITY_DN24042_c0_g1	MmCht8	2056	TRINITY_DN24042_c0_g1_i1	chitinase [Poophilus costalis]	Endochitinase OS=Manduca sexta PE=2 SV=1	GO:0004568(chitinase activity);GO:0005576(extracellular region);GO:0006032(chitin catabolic process);GO:0008061(chitin binding)	COG3325(chitinase)	K01183	chitinase	EC:3.2.1.14	nvi00520(Amino sugar and nucleotide sugar metabolism)	T1I7M4.1 PF00704.26;Glyco_hydro_18;	31.35	31.63	31.81	2.19	2	1.98	4.73	5.17	4.86	23.36	23.42	21.58	0.76	0.64	0.52
TRINITY_DN24222_c0_g5	MmCht1	1438	TRINITY_DN24222_c0_g5_i1	probable chitinase 2 [Orussus abietinus]	Probable chitinase 2 OS=Drosophila melanogaster GN=Cht2 PE=1 SV=1	GO:0004568(chitinase activity);GO:0005576(extracellular region);GO:0005615(extracellular space);GO:0005737(cytoplasm);GO:0005975(carbohydrate metabolic process);GO:0006032(chitin catabolic process);GO:0008061(chitin binding);GO:0008362(chitin-based embryonic cuticle biosynthetic process);GO:0008363(larval chitin-based cuticle development);GO:0018990(ecdysis, chitin-based cuticle);GO:0040003(chiti…	COG3325(chitinase)	K01183	chitinase	EC:3.2.1.14	dpa00520(Amino sugar and nucleotide sugar metabolism)	D6WQ48.1 PF00704.26;Glyco_hydro_18;	9.46	8.97	8.13	13	13.23	12.92	3.8	3.7	4.11	5.55	6.14	6.89	16.16	16.22	15.45
TRINITY_DN28430_c2_g1	MmCht6	1696	TRINITY_DN28430_c2_g1_i1;TRINITY_DN28430_c2_g1_i10;TRINITY_DN28430_c2_g1_i11;TRINITY_DN28430_c2_g1_i12;TRINITY_DN28430_c2_g1_i13;TRINITY_DN28430_c2_g1_i14;TRINITY_DN28430_c2_g1_i15;TRINITY_DN28430_c2_g1_i2;TRINITY_DN28430_c2_g1_i3;TRINITY_DN28430_c2_g1_i4;TRINITY_DN28430_c2_g1_i5;TRINITY_DN28430_c2_g1_i6;TRINITY_DN28430_c2_g1_i7;TRINITY_DN28430_c2_g1_i8;TRINITY_DN28430_c2_g1_i9	putative chitinase 3 [Orchesella cincta]	Probable chitinase 3 OS=Drosophila melanogaster GN=Cht3 PE=2 SV=2	GO:0004568(chitinase activity);GO:0005576(extracellular region);GO:0006032(chitin catabolic process);GO:0008061(chitin binding)	COG3325(chitinase)	K01183	chitinase	EC:3.2.1.14	tca00520(Amino sugar and nucleotide sugar metabolism)	D6WZW3.1 PF00704.26;Glyco_hydro_18;	16.42	15.29	15.94	31.11	29.66	25.64	28.11	23	24.68	25.19	24.76	28.31	7.9	8.68	7.83
TRINITY_DN30428_c1_g3	MmCht2	3990	TRINITY_DN30428_c1_g3_i1;TRINITY_DN30428_c1_g3_i2;TRINITY_DN30428_c1_g3_i3	probable chitinase 10 [Cimex lectularius]	Probable chitinase 3 OS=Drosophila melanogaster GN=Cht3 PE=2 SV=2	GO:0004568(chitinase activity);GO:0005576(extracellular region);GO:0006032(chitin catabolic process);GO:0008061(chitin binding)	COG3325(chitinase)	K01183	chitinase	EC:3.2.1.14	zne00520(Amino sugar and nucleotide sugar metabolism)	T1IG29.1 PF00704.26;Glyco_hydro_18;	3.47	3.41	3.37	0.38	0.18	0.17	0.45	0.43	0.41	1.12	1.12	0.97	3.33	3.1	3.21
TRINITY_DN31719_c1_g7	MmCht3	1758	TRINITY_DN31719_c1_g7_i1	hypothetical protein LSTR_LSTR000503 [Laodelphax striatella]	Acidic mammalian chitinase OS=Bos taurus GN=CHIA PE=1 SV=1	GO:0004568(chitinase activity);GO:0005576(extracellular region);GO:0006032(chitin catabolic process);GO:0008061(chitin binding)	COG3325(chitinase)	K01183	chitinase	EC:3.2.1.14	zne00520(Amino sugar and nucleotide sugar metabolism)	A0A067QY08.1 PF00704.26;Glyco_hydro_18;	0.77	0.57	0.55	2.13	2.56	1.94	0.67	0.54	0.37	0.63	0.63	0.55	0.15	0.26	0.16
TRINITY_DN34945_c0_g1	MmCht4	1592	TRINITY_DN34945_c0_g1_i1;TRINITY_DN34945_c0_g1_i2;TRINITY_DN34945_c0_g1_i3;TRINITY_DN34945_c0_g1_i4	putative imaginal disc growth factor, partial [Oncometopia nigricans]	Chitinase-like protein Idgf4 OS=Glossina morsitans morsitans GN=Idgf4 PE=2 SV=1	GO:0004568(chitinase activity);GO:0005576(extracellular region);GO:0006032(chitin catabolic process);GO:0008061(chitin binding)	COG3325(chitinase)	K01183	chitinase	EC:3.2.1.14	dpa00520(Amino sugar and nucleotide sugar metabolism)	R4G8S4.1 PF00704.26;Glyco_hydro_18;	878.43	861.76	857.42	1752.87	1767.39	1761.3	222.38	221.04	227.41	203.1	193.66	183.7	451.7	441.97	438.09
TRINITY_DN27001_c1_g6	MmCDA1	2526	TRINITY_DN27001_c1_g6_i1;TRINITY_DN27001_c1_g6_i2;TRINITY_DN27001_c1_g6_i3	chitin deacetylase 2 [Nilaparvata lugens]	-	GO:0004099(chitin deacetylase activity);GO:0004568(chitinase activity);GO:0005576(extracellular region);GO:0006032(chitin catabolic process);GO:0008061(chitin binding)	ENOG410XX7G(chitin deacetylase activity)	-	-	-	-	R4G8G6.1 PF01522.19;Polysacc_deac_1;	1350.6	1310.36	1342.22	346.48	338.56	349.31	244.59	243.25	249.25	584.33	538.21	553.54	349.25	331.81	345.6
